# Supplementary material for: Analysis of genetic diversity among Chinese Cyclocybe chaxingu strains using ISSR and SRAP markers
Source: PeerJ. 2022 Sep 29;10:e14037. doi: 10.7717/peerj.14037 (PMC9527026; doi:10.7717/peerj.14037)
Supplement: Table S2 [file peerj-10-14037-s002.csv]

	stripe 1	stripe 2	stripe 3	stripe 4	stripe 5	stripe 6	stripe 7	stripe 8	stripe 9	stripe 10	stripe 11	stripe 12	stripe 13	stripe 14	stripe 15	stripe 16	stripe 17	stripe 18	stripe 19	stripe 20	stripe 21	stripe 22	stripe 23	stripe 24	stripe 25	stripe 26	stripe 27	stripe 28	stripe 29	stripe 30	stripe 31	stripe 32	stripe 33	stripe 34	stripe 35	stripe 36	stripe 37	stripe 38	stripe 39	stripe 40	stripe 41	stripe 42	stripe 43	stripe 44	stripe 45	stripe 46	stripe 47	stripe 48	stripe 49
JAUCC 0727	1	0	0	1	0	0	0	1	0	0	1	0	1	0	1	1	1	1	0	1	0	1	1	1	0	1	1	1	0	1	1	1	0	1	1	1	1	1	1	1	1	1	1	0	0	0	1	1	1
JAUCC 1842	1	1	0	1	0	0	1	1	1	1	0	0	1	1	0	0	1	1	1	1	0	1	0	1	1	0	1	0	0	0	1	1	1	0	1	1	0	1	1	1	1	0	1	1	0	0	0	1	1
JAUCC 1847	0	0	0	0	1	0	0	1	0	0	1	0	1	0	0	1	1	1	1	1	1	1	0	1	0	0	0	0	0	0	1	0	0	1	0	0	1	1	1	1	1	1	1	1	1	0	1	1	0
JAUCC 1850	0	0	0	0	1	0	0	1	0	0	1	0	1	0	0	1	1	1	1	1	1	1	0	1	0	0	0	0	0	0	1	1	0	1	0	1	1	1	1	1	1	1	1	1	1	0	1	1	0
JAUCC 1851	0	0	0	0	1	0	0	1	0	0	1	0	1	0	0	1	1	1	1	1	1	1	0	1	0	0	0	0	0	0	1	1	0	1	0	1	1	1	1	1	1	1	1	1	1	0	1	1	0
JAUCC 1918	1	1	0	1	0	1	1	1	1	1	0	0	1	1	0	0	1	1	1	1	0	0	0	1	0	1	0	1	0	0	1	0	1	0	1	1	0	1	1	1	1	1	1	1	0	0	1	1	0
JAUCC 1920	0	0	0	1	0	1	1	1	0	0	1	0	1	0	1	0	1	1	0	1	1	0	1	1	1	1	1	1	1	1	1	1	0	1	1	1	1	1	1	1	1	1	1	0	0	1	0	1	1
JAUCC 1921	1	0	1	1	0	1	1	1	0	0	1	1	1	1	1	0	1	1	1	1	1	0	1	1	1	1	1	1	1	1	1	0	0	1	1	1	1	1	1	1	1	0	1	0	0	1	1	1	1
JAUCC 1922	1	0	1	1	0	1	1	1	0	0	1	0	1	0	1	1	1	1	0	1	1	0	1	1	1	1	1	1	1	1	1	1	0	1	1	1	1	1	1	1	1	0	1	0	0	1	1	1	1
JAUCC 1925	0	0	1	1	0	0	0	1	0	0	1	0	1	0	0	1	1	0	0	1	0	1	1	1	0	1	0	1	0	1	1	1	0	1	1	1	1	1	1	1	1	1	1	0	0	1	0	1	1
JAUCC 1926	0	0	0	0	1	0	0	1	0	0	0	0	1	0	0	1	1	0	1	1	1	1	0	1	1	0	0	0	0	0	1	1	0	1	0	1	1	1	1	1	1	0	1	1	1	0	1	1	0
JAUCC 1927	1	0	1	1	0	0	0	1	0	0	1	0	1	0	0	1	1	1	0	1	0	1	1	1	1	1	1	1	1	1	1	1	1	1	1	1	1	1	1	1	1	1	1	0	0	1	0	1	1
JAUCC 2119	1	1	0	1	0	1	0	1	1	1	0	0	1	1	0	0	1	1	1	0	0	1	0	1	1	0	1	0	0	0	1	1	1	1	1	1	0	1	1	1	1	0	1	1	0	0	0	1	1
JAUCC 2184	0	0	0	0	1	0	1	1	0	0	1	0	1	0	0	1	1	1	1	1	1	1	0	1	0	0	0	0	0	0	1	1	1	1	0	1	1	1	0	1	1	1	1	0	1	0	1	1	0
JAUCC 2189	0	0	0	0	1	0	0	1	0	0	1	0	1	0	0	1	1	1	1	0	1	1	0	1	0	0	0	0	0	0	1	1	0	1	0	1	1	1	1	1	1	1	1	1	1	0	1	1	0
JAUCC 2192	0	0	0	0	1	0	0	1	0	0	1	0	1	0	0	1	1	1	1	1	1	1	0	1	1	0	0	0	0	0	1	1	0	1	0	1	1	1	1	1	1	0	1	1	1	0	1	1	0
JAUCC 2195	0	0	0	0	1	0	0	1	0	0	1	0	1	0	0	1	1	1	1	1	0	1	1	1	1	0	0	0	0	0	1	1	0	1	0	1	1	1	1	1	1	1	1	0	1	0	1	1	0
JAUCC 2196	0	0	0	0	1	0	0	1	0	0	1	0	1	0	0	1	1	1	1	1	1	1	1	1	1	0	0	0	0	0	1	1	0	1	0	1	1	1	1	1	1	0	1	1	1	0	1	1	0
JAUCC 2205	0	0	0	0	1	0	0	1	0	0	1	0	1	0	0	1	1	1	1	1	1	1	1	1	0	0	0	0	0	0	1	1	0	1	0	1	0	1	0	1	1	1	1	0	1	0	1	1	0
JAUCC 2206	0	0	0	1	0	0	0	1	1	1	0	0	1	1	0	0	1	1	1	1	0	1	0	1	1	0	1	0	0	0	1	1	0	0	1	1	1	1	1	1	1	0	1	1	0	0	0	1	1
JAUCC 2207	0	0	0	0	1	0	0	1	0	0	1	0	1	0	0	1	1	1	1	1	1	1	0	1	0	0	0	0	0	0	1	1	0	1	1	1	0	1	0	1	1	1	1	1	1	0	0	1	0
JAUCC 2214	1	1	0	1	0	0	1	1	1	0	0	0	1	1	0	0	1	1	1	1	0	1	0	1	1	0	1	0	0	0	1	1	1	1	1	1	0	1	1	1	1	1	1	1	0	0	0	1	1
JAUCC 2924	1	1	0	1	0	0	1	1	1	1	0	0	1	1	0	0	1	1	1	0	0	1	0	1	1	0	1	1	0	0	1	1	1	1	1	1	0	1	1	1	1	1	1	1	0	0	0	1	1
JAUCC 4926	1	1	0	1	0	0	1	1	1	0	0	0	1	1	0	0	1	1	1	1	0	1	0	1	1	0	1	1	0	1	1	1	1	1	1	1	0	1	1	1	1	1	1	1	0	0	0	1	1
[truncated: 117 more columns]
